# Supplementary material for: Overexpression of microRNA-155 increases IL-21 mediated STAT3 signaling and IL-21 production in systemic lupus erythematosus
Source: Arthritis Res Ther. 2015 Jun 9;17(1):154. doi: 10.1186/s13075-015-0660-z (PMC4504038; doi:10.1186/s13075-015-0660-z)
Supplement: Additional file 1: Figure S1. — (A) To test whether or not CucI had apoptotic effects on CD4+ T cells PBMCs were incubated with either CucI or the carrier DMSO for two (gray shade) and eight hours (full line). Viability was assessed using Live/Dead viability stain. (B) Specificity of CucI STAT inhibition was assessed by flow cytometry by stimulating cells with IL-21 in the presence of either CucI or DMSO. Phosphorylation of STAT1/3/4/5 was assessed in both CD4+ and CD8+ T cells as well as B cells. [file 13075_2015_660_MOESM1_ESM.zip]

Archive with 2 entries (2 files):
- 13075_2015_660_MOESM1a_EM.pdf
- 13075_2015_660_MOESM1b_EM.pdf
